# Supplementary material for: Mapping the tumor microenvironment in clear cell renal carcinoma by single-cell transcriptome analysis
Source: Front Genet. 2023 Jul 18;14:1207233. doi: 10.3389/fgene.2023.1207233 (PMC10392130; doi:10.3389/fgene.2023.1207233)
Supplement: Supplementary file 1 [file Presentation1.zip]

Archive with 1 entries (1 files):
- Supplementary_Materials.docx
